# Supplementary material for: Study on the Characteristics of Vacuum-Bagged Fermentation of Apo Pickle and Visualization Array Analysis of the Fermentation Process
Source: Foods. 2023 Sep 26;12(19):3573. doi: 10.3390/foods12193573 (PMC10572875; doi:10.3390/foods12193573)
Supplement: Supplementary file 1 [file foods-12-03573-s001.zip]

Archive with 1 entries (1 files):
- foods-2604554-supplementary.pdf
